# Supplementary material for: Pediatric Advance Care Planning: A Scoping Review
Source: Children (Basel). 2023 Jul 7;10(7):1179. doi: 10.3390/children10071179 (PMC10378635; doi:10.3390/children10071179)
Supplement: Supplementary file 1 [file children-10-01179-s001.zip]

Archive with 1 entries (1 files):
- children-2469149-supplementary.pdf
